# Supplementary material for: Comparing multilevel and Bayesian spatial random effects survival models to assess geographical inequalities in colorectal cancer survival: a case study
Source: Int J Health Geogr. 2014 Oct 4;13:36. doi: 10.1186/1476-072X-13-36 (PMC4197252; doi:10.1186/1476-072X-13-36)
Supplement: Supplementary file 2 — Additional file 2: Model comparisons for multilevel discrete-time survival models. Table S1 shows Bayesian deviance information criterion (DIC) values for different models with smaller values (difference of at least 7 units) indicating better model-fit. Models with difference of 3–5 units can be weakly distinguished. The pD values represents the effective number of parameters. (XLSX 12 KB) [file 12942_2014_604_MOESM2_ESM.xlsx]

## Sheet: file1
Model	Description1,2	pD3	DIC4,5
1	Null (no covariates) only individual & area-level random effects	117.4	57769.7
2	Individual-level covariates,	75.5	46072.4
3	Individual-level covariates & area-remoteness	66.6	46058.4
4	Individual-level covariates & area-disadvantage	71.2	46054
5	Full model: all individual- & area-level covariates;	65.9	46046.6
6	Full model with area-level interactions	75.8	46051.1
CrI: credible interval for posterior distributions from Markov Chain Monte Carlo multilevel models.
1. Individual-level covariates: time(years after diagnosis), age, sex, occupation, marital & Indigenous status, cancer stage, site, differentiation and surgical margins
2. Models 2-5 adjusted for all individual-level covariates. Model 3 also adjusted for area-remoteness; Model 4 also adjusted for area-disadvantage; Model 5 also adjusted for both area-remoteness and disadvantage.
3. pD represents the effective number of parameters in the model.
4. DIC Deviance Information criterion.
5. Model with a smaller DIC (Difference≥ 7 units) is better supported by the data while those with difference of 3-5 units can be weakly distinguished.
