# Supplementary material for: Comparing multilevel and Bayesian spatial random effects survival models to assess geographical inequalities in colorectal cancer survival: a case study
Source: Int J Health Geogr. 2014 Oct 4;13:36. doi: 10.1186/1476-072X-13-36 (PMC4197252; doi:10.1186/1476-072X-13-36)
Supplement: Supplementary file 3 — Additional file 3: Model comparisons for the Bayesian spatial survival models. Table S2 shows Bayesian deviance information criterion (DIC) values and pD values, which due to borrowing of strength from adjacent areas is often less than the total number of model parameters. Larger values indicate estimates have undergone less smoothing. (XLSX 12 KB) [file 12942_2014_604_MOESM3_ESM.xlsx]

## Sheet: file2
Model	Description1,2,3	pD4,5	DIC6,7	ΔDIC8
7	Null (no covariates) only area random effects: spat_uj & spat_vj	114.05	7169.47	923.2
8	Individual covariates	98.8	70784.4	10.1
9	Individual covariates & area remoteness	96.2	70781.5	7.2
10	Individual covariates & area disadvantage	97.5	70779.2	4.9
11	Full model: all individual & area covariates	89.4	70774.3	reference
12	All covariates with no spatial effect (spat_uj excluded)	97.4	70787.1	12.8
13	All covariates with no unstructured effect (spat_vj excluded)	76.6	70776.5	2.2
CrI: credible interval for posterior distributions from Markov Chain Monte Carlo multilevel models.
1. Individual covariates: age, sex, occupation, marital & Indigenous status, cancer stage, site, differentiation and surgical margins
2. Models 8-11 adjusted for all individual covariates. Model 9 also adjusted for area-remoteness; Model 10 also adjusted for area-disadvantage; Model 11 also adjusted for both area-remoteness and disadvantage.
3. Models 12 and 13 adjusted for all individual and area-level covariates
4. pD represents the effective number of parameters in the model, which due to borrowing of strength from adjacent areas is often less than the total number of model parameters.
5. Larger values of pD indicate estimates have undergone less smoothing.
6. DIC Deviance Information criterion.
7. Model with a smaller DIC (Difference ΔDIC ≥ 7 units) is better supported by the data while those with difference of 3-5 units can be weakly distinguished.
8. Difference in DIC values with respect to Model 11
